# Supplementary material for: Influence of Parental Physical Activity and Screen Time on the BMI of Adult Offspring in a Saudi Population
Source: Healthcare (Basel). 2020 Apr 24;8(2):110. doi: 10.3390/healthcare8020110 (PMC7348799; doi:10.3390/healthcare8020110)
Supplement: Supplementary file 1 [file healthcare-08-00110-s001.zip]

Archive with 3 entries (2 files):
- healthcare-739511-supplementary/
- healthcare-739511-supplementary/Final raw data.xlsx
- healthcare-739511-supplementary/Final scored data  sheet for analysis.xlsx
