# Supplementary material for: Influence of Parental Physical Activity and Screen Time on the BMI of Adult Offspring in a Saudi Population
Source: Healthcare (Basel). 2020 Apr 24;8(2):110. doi: 10.3390/healthcare8020110 (PMC7348799; doi:10.3390/healthcare8020110)
Supplement: Supplementary file 1 [file healthcare-08-00110-s001.zip › healthcare-739511-supplementary/Final raw data.xlsx]

## Sheet: Normal wt Gp
Ser	Group	Q1	Q2	Q3	Q4	Q5	Q6	Q7	Q8	Q9	Q10	Q11	Q12	Q13	Q14	Q15		Q16	Q17	Q18	Q19	Q20	Q21	Q22	Q23	Q24	Q25		Q26	Q27	Q28	Q29	Q30	Q31
1	Normal weight	C	4	0	M	23	24	24	26	SC S	PR S	BUS	HW	TV	NA	N		1	1	29	18	Y	Y	N	8	N	4		0	1	10	2	2	2
2		N	4	0	M	21	23	26	27	SC S	PR S	SER	HW	TV	NA	N		1	1	29	18	N	N	N	6	N	3		6	6	11	1	10	5
3		C	3	0	F	17	22	22	23	G	PR S	BUS	HW	TV	NA	N		1	1	31	24	Y	Y	Y	6	N	2		0	0	10	5	8	5
4		S	5	0	F	19	24	24	23	SC S	PR S	SER	HW	TV	NA	N		2	2	31	24	N	N	Y	7	N	6		5	6	12	8	10	4
5		W	4	0	F	17	24	25	23	PR S	PR S	BUS	HW	TV	NA	N		2	1	28	17	Y	Y	Y	9	UW	7		5	7	0	5	8	5
6		C	5	0	M	18	23	22	22	SC S	PR S	AGR	HW	GARD	NA	Y		1	2	24	17	N	N	N	10	N	6		4	6	6	2	5	3
7		C	5	0	M	19	22	28	27	SC S	PR S	SER	HW	INT	NA	N		1	2	28	16	Y	N	N	9	N	6		3	5	0	8	5	5
8		W	4	0	M	23	22	25	28	SC S	PR S	SER	HW	TV	NA	N		2	2	28	22	Y	N	N	10	UW	4		0	4	0	4	4	4
9		W	4	0	M	19	22	23	23	PR S	ILL	BUS	HW	GAM	NA	N		1	1	28	18	Y	Y	Y	9	N	3		6	5	10	12	5	7
10		E	3	0	M	19	21	25	26	G	PR S	SER	HW	TV	NA	N		2	1	31	21	N	N	N	7	N	7		5	3	11	2	10	7
11		S	4	0	M	23	20	23	21	PR S	PR S	SER	HW	INT	NA	Y		1	1	32	22	Y	N	N	10	N	8		7	2	10	7	2	8
12		N	4	0	M	18	23	23	27	SC S	PR S	SER	HW	TV	NA	N		2	1	27	24	N	N	N	7	N	4		0	3	12	5	8	7
13		S	2	0	M	19	22	26	32	PR S	PR S	BUS	HW	INT	NA	N		1	2	28	18	N	N	N	7	N	7		10	4	6	5	10	8
14		N	2	0	M	17	21	24	25	PR S	PR S	AGR	HW	INT	NA	N		2	1	26	17	Y	Y	Y	12	N	9		6	4	5	8	2	5
15		N	2	0	M	20	24	23	24	PR S	ILL	SER	HW	TV	NA	N		1	1	28	19	Y	Y	N	6	N	8		0	5	0	10	8	4
16		W	4	0	M	19	23	21	31	PR S	PR S	AGR	HW	TV	NA	N		1	1	25	19	N	N	N	11	N	4		5	6	0	7	8	4
17		N	3	0	F	18	23	25	26	PR S	PR S	AGR	HW	TV	NA	N		2	2	24	19	Y	Y	Y	10	N	6		10	7	10	5	2	5
18		S	6	0	F	21	19	24	24	PR S	PR S	BUS	HW	TV	NA	Y		2	1	25	23	Y	N	N	6	N	8		5	7	12	4	8	4
19		S	4	0	F	19	21	24	25	PR S	PR S	AGR	HW	TV	NA	N		1	1	26	18	N	N	N	9	N	4		0	6	12	7	9	3
20		C	2	0	F	21	22	22	25	SC S	PR S	SER	SER	TV	NA	Y		2	1	28	21	Y	Y	N	6	N	8		5	8	12	5	8	5
21		E	4	0	M	21	24	25	27	PR S	ILL	SER	HW	INT	NA	N		1	1	28	18	Y	N	Y	9	N	6		4	6	11	2	2	2
22		C	4	0	M	21	23	31	21	PR S	PR S	SER	SER	INT	NA	N		1	1	28	19	Y	N	N	9	N	4		4	3	9	5	8	8
23		C	4	0	M	19	23	22	21	SC S	PR S	AGR	HW	TV	NA	N		2	1	31	18	Y	N	Y	6	N	8		5	5	6	8	8	9
24		C	2	0	F	22	23	29	29	PR S	PR S	SER	HW	TV	NA	Y		1	1	31	21	Y	N	N	10	N	9		4	5	10	8	5	8
25		C	3	0	M	18	22	25	22	PR S	PR S	BUS	HW	TV	NA	N		2	1	35	18	Y	N	Y	9	N	4		5	6	6	5	8	9
26		C	4	0	M	22	22	25	26	SC S	PR S	OTH	HW	TV	NA	N		1	1	28	19	Y	N	Y	10	N	8		5	6	10	4	5	9
27		C	5	0	M	22	22	24	25	PR S	PR S	SER	HW	TV	NA	N		1	1	29	22	Y	N	Y	10	N	7		5	7	12	4	8	8
28		C	4	0	F	22	21	26	26	SC S	PR S	SER	SER	TV	NA	N		1	1	25	19	Y	N	N	9	N	6		5	7	6	5	8	7
29		W	5	0	F	21	22	28	27	SC S	ILL	BUS	HW	TV	NA	Y		1	2	35	25	Y	N	N	7	N	9		6	6	5	8	5	7
30		E	3	0	M	24	21	23	26	SC S	PR S	SER	SER	INT	NA	N		1	2	35	25	Y	N	Y	7	N	7		7	7	5	7	10	8
31		S	4	0	M	19	20	23	22	PR S	PR S	AGR	HW	GAM	NA	N		1	2	28	18	Y	N	N	7	N	7		7	6	6	8	14	8
32		W	6	0	M	24	21	24	22	SC S	PR S	SER	SER	GAM	NA	N		1	1	29	21	N	N	N	7	N	6		6	7	10	7	5	7
33		E	3	0	F	24	20	31	24	IL	ILL	AGR	HW	TV	NA	N		1	1	29	21	Y	N	N	7	N	6		5	7	12	7	5	8
34		C	5	0	M	24	20	25	24	SC S	PR S	BUS	HW	INT	NA	N		2	1	31	24	N	N	Y	6	N	4		4	6	12	8	4	9
35		N	4	0	M	23	20	22	23	PR S	PR S	AGR	HW	TV	NA	N		2	1	34	22	N	N	Y	10	N	8		4	7	10	5	3	9
36		C	4	0	M	22	22	22	28	SC S	PR S	SER	SER	INT	NA	N		2	1	23	15	Y	N	Y	6	N	6		7	6	11	5	4	7
37		C	4	0	M	19	24	24	22	SC S	PR S	SER	HW	TV	NA	N		1	1	32	22	Y	Y	Y	6	N	8		7	7	6	8	4	7
38		N	5	0	F	20	25	27	27	SC S	ILL	BUS	HW	TV	NA	N		2	1	35	19	N	Y	Y	9	N	8		6	6	5	5	5	8
39		C	4	0	M	24	23	27	24	SC S	PR S	BUS	HW	GAM	NA	N		2	1	35	26	N	N	N	8	N	9		8	6	3	2	12	8
40		C	3	0	M	24	22	24	24	PR S	PR S	AGR	HW	GAM	NA	N		2	1	28	18	Y	N	Y	6	N	8		6	8	10	2	8	9
41		N	4	0	F	14	22	23	24	PR S	PR S	AGR	HW	TV	NA	Y		2	1	32	21	N	N	N	6	N	4		8	6	14	2	9	8
42		C	4	0	M	26	21	21	22	SC S	PR S	SER	HW	TV	NA	Y		1	1	28	21	Y	N	N	5	OW	8		7	5	12	5	8	9
43		N	4	0	F	21	21	24	22	SC S	PR S	SER	HW	TV	NA	N		2	1	31	22	N	N	N	9	N	8		6	6	10	4	5	8
44		C	3	0	M	24	20	25	22	SC S	PR S	SER	HW	TV	NA	N		1	2	33	23	N	N	Y	5	N	8		5	6	11	5	3	2
45		C	4	0	F	23	20	23	24	G	PR S	SER	SER	TV	NA	N		1	1	26	19	N	N	Y	9	N	7		4	7	10	8	4	8
46		C	3	0	M	27	22	24	25	PR S	PR S	BUS	HW	TV	NA	Y		1	1	28	19	N	N	N	6	N	6		5	6	11	8	4	8
47		C	3	0	F	23	21	27	25	PR S	PR S	BUS	HW	INT	NA	N		1	1	26	19	Y	Y	N	6	N	7		6	7	9	5	5	8
48		C	5	0	F	22	20	25	26	SC S	PR S	SER	HW	INT	NA	N		2	1	26	19	Y	Y	Y	6	N	4		0	6	10	4	5	8
49		C	4	0	M	22	21	25	27	SC S	PR S	BUS	HW	INT	NA	N		2	1	28	17	Y	N	Y	9	N	8		6	7	6	5	8	8
50		C	4	0	F	19	21	28	31	SC S	PR S	BUS	HW	TV	NA	N		2	1	35	24	Y	Y	Y	9	N	11		5	6	3	4	8	7
51		C	4	0	M	23	20	24	25	SC S	PR S	SER	HW	TV	NA	N		2	1	28	24	Y	N	N	6	UW	4		8	4	3	5	8	8
52		S	5	0	M	21	24	29	23	SC S	PR S	SER	HW	TV	NA	N		2	1	25	19	Y	N	N	9	N	8		6	6	4	3	5	9
53		S	3	0	M	20	24	24	23	SC S	PR S	SER	HW	TV	NA	Y		1	1	28	22	N	N	N	8	N	4		6	6	6	3	4	8
54		E	4	0	F	21	22	24	21	PR S	PR S	BUS	HW	INT	NA	N		1	1	27	19	N	N	N	9	N	4		6	4	4	5	4	9
55		E	5	0	M	20	23	24	24	PR S	PR S	AGR	HW	TV	NA	N		2	1	32	22	Y	N	Y	6	N	4		0	6	6	4	4	9
56		C	4	0	M	18	24	25	20	SC S	PR S	SER	HW	GAM	NA	Y		2	1	29	18	Y	N	N	9	N	8		6	3	0	8	5	8
57		E	4	0	F	24	20	22	25	SC S	PR S	SER	HW	TV	NA	N		2	1	29	18	Y	Y	N	9	UW	8		6	6	6	7	5	8
58		W	6	0	M	26	23	22	23	SC S	ILL	BUS	HW	TV	NA	N		1	1	28	18	Y	N	N	6	N	12		4	10	4	2	5	8
59		C	7	0	M	25	26	22	32	PR S	PR S	AGR	HW	TV	NA	Y		1	1	24	17	Y	N	N	9	N	8		4	6	0	5	8	8
60		S	3	0	M	22	26	23	30	IL	PR S	BUS	HW	TV	NA	Y		1	1	25	17	Y	Y	N	9	N	4		4	6	10	4	2	7
61		N	2	0	M	26	21	32	22	PR S	PR S	BUS	HW	TV	NA	N		1	1	23	17	Y	N	Y	6	N	4		6	5	6	8	8	7
62		S	4	0	F	25	23	23	22	PR S	PR S	AGR	HW	GAM	NA	N		1	1	23	15	Y	N	N	9	N	8		0	5	6	7	8	8
63		C	5	0	F	25	23	22	25	SC S	ILL	SER	HW	COOK	NA	N		1	1	23	15	Y	N	N	9	N	4		6	6	12	8	5	2
64		S	5	0	M	23	25	22	23	SC S	PR S	SER	SER	TV	NA	N		1	1	24	16	Y	N	N	9	N	8		4	6	10	5	5	5
65		E	3	0	M	26	24	32	30	IL	ILL	BUS	HW	TV	NA	N		1	1	25	17	Y	Y	Y	7	N	8		4	7	6	5	5	8
66		E	4	0	F	24	19	23	23	PR S	ILL	BUS	HW	TV	NA	Y		1	1	23	16	Y	Y	N	9	UW	15		6	6	5	2	4	5
67		W	3	0	M	25	22	32	30	PR S	PR S	BUS	HW	TV	NA	Y		2	1	24	16	Y	N	Y	9	N	8		0	8	10	5	3	5
68		S	4	0	F	22	21	24	23	IL	ILL	AGR	HW	TV	NA	Y		1	1	23	17	Y	N	Y	7	N	8		6	6	6	2	5	5
69		N	5	0	F	25	21	25	23	IL	PR S	BUS	HW	COOK	NA	N		1	1	23	17	N	N	N	10	N	8		4	6	7	2	5	5
70		S	4	0	F	26	21	22	26	IL	ILL	AGR	HW	COOK	NA	N		1	1	22	17	N	N	N	9	N	4		7	2	6	5	5	8
71		N	7	0	M	26	20	24	22	SC S	PR S	SER	HW	TV	NA	N		1	1	26	17	N	N	N	7	N	8		7	6	10	5	8	7
72		C	3	0	M	26	21	30	24	IL	ILL	BUS	HW	TV	NA	N		1	1	23	15	Y	N	N	11	N	12		8	6	6	2	8	8
73		N	5	0	M	25	23	22	23	IL	ILL	BUS	HW	TV	NA	N		2	1	27	16	Y	N	N	9	UW	9		6	2	10	5	7	5
74		N	3	0	M	20	20	24	32	SC S	PR S	SER	SER	TV	NA	N		2	1	24	16	Y	N	N	5	UW	9		6	6	12	4	8	5
75		S	2	0	M	21	20	23	27	SC S	ILL	SER	HW	TV	NA	N		2	1	28	16	Y	Y	N	10	N	4		8	6	10	2	8	4
76		S	2	0	F	22	23	30	22	IL	ILL	AGR	HW	TV	NA	N		2	1	25	19	Y	Y	N	9	N	3		6	3	14	8	2	4
77		C	4	0	F	21	22	23	24	SC S	PR S	SER	SER	COOK	NA	N		1	1	23	17	Y	Y	N	5	N	2		5	6	6	8	2	3
78		N	4	0	M	26	24	22	32	IL	ILL	AGR	HW	TV	NA	N		1	1	23	18	Y	N	N	9	N	2		5	6	0	2	2	8
79		N	8	0	M	20	20	30	23	SC S	PR S	SER	SER	TV	NA	N		1	1	26	17	Y	N	N	5	N	2		5	3	6	5	8	8
80		N	7	0	M	27	22	23	32	IL	ILL	BUS	HW	TV	NA	N		1	1	29	17	Y	N	N	11	N	2		6	4	10	4	7	8
81		C	9	0	M	25	23	30	28	PR S	PR S	BUS	SER	TV	NA	N		1	1	24	16	N	N	N	9	N	4		6	6	12	2	8	5
82		N	3	0	F	25	24	30	32	PR S	PR S	AGR	HW	TV	NA	Y		1	1	28	17	N	N	N	7	N	8		5	4	0	2	7	5
83		S	2	0	F	26	24	23	22	PR S	PR S	BUS	HW	COOK	NA	Y		2	1	33	16	N	N	Y	9	N	12		4	6	6	2	7	5
84		S	4	0	F	25	21	24	30	SC S	ILL	SER	HW	TV	NA	Y		2	1	24	17	N	N	N	10	N	8		5	5	10	2	8	3
85		S	3	0	F	25	23	24	32	SC S	PR S	SER	HW	TV	NA	N		2	1	34	16	Y	N	N	7	N	6		5	6	12	2	5	5
86		C	3	0	M	26	21	30	24	PR S	ILL	AGR	HW	TV	NA	N		2	1	26	15	Y	Y	N	9	N	9		5	6	6	5	5	14
87		C	3	0	M	25	23	32	24	PR S	PR S	BUS	HW	TV	NA	N		1	1	28	15	Y	N	N	9	N	8		6	5	0	4	5	14
88		W	5	0	F	24	22	30	22	PR S	ILL	BUS	HW	COOK	NA	N		1	1	35	18	Y	Y	N	6	N	11		6	6	10	5	8	5
89		W	5	0	M	26	22	23	23	PR S	PR S	AGR	HW	TV	NA	N		1	1	29	15	Y	Y	N	9	N	8		6	5	10	8	7	5
90		C	4	0	M	25	23	22	32	PR S	PR S	BUS	HW	TV	NA	N		1	1	36	16	Y	Y	N	9	N	9		5	10	0	7	9	5
91		S	5	0	M	24	22	24	24	PR S	PR S	BUS	HW	TV	NA	N		2	1	27	17	Y	N	N	6	N	7		6	6	0	8	8	10
92		S	4	0	M	23	20	32	30	PR S	PR S	BUS	HW	TV	NA	N		1	1	37	15	Y	Y	N	9	N	8		4	6	10	7	8	12
93		E	5	0	M	22	23	23	23	PR S	ILL	BUS	HW	TV	NA	N		1	1	32	17	Y	Y	N	9	N	6		4	5	6	7	9	12
94		E	4	0	F	26	21	30	25	SC S	PR S	SER	SER	COOK	NA	N		1	1	23	16	Y	Y	N	7	N	6		6	0	6	8	9	10
95		E	5	0	M	25	23	30	22	IL	ILL	BUS	HW	TV	NA	N		1	1	32	19	Y	Y	N	11	N	10		7	6	10	5	9	5
96		S	2	0	F	28	20	23	32	IL	ILL	AGR	HW	COOK	NA	N		1	2	22	17	Y	N	N	9	N	10		7	6	6	8	7	4
97		S	3	0	M	25	20	25	30	SC S	PR S	SER	HW	GARD	NA	Y		1	2	25	15	Y	N	N	6	N	8		8	5	5	8	8	5
98		C	6	0	F	25	23	22	23	IL	ILL	AGR	HW	COOK	NA	Y		2	1	24	15	Y	N	N	10	N	7		5	6	10	7	8	8
99		S	5	0	M	23	21	33	24	SC S	PR S	SER	HW	TV	NA	Y		2	2	24	16	Y	N	N	9	N	8		6	4	12	5	9	7
100		C	3	0	F	22	23	22	24	PR S	ILL	AGR	HW	COOK	NA	Y		1	1	27	15	Y	N	Y	9	N	4		6	6	6	8	9	8
101		N	6	0	M	20	21	30	32	PR S	PR S	AGR	SER	GAM	NA	Y		2	2	28	18	Y	Y	Y	11	N	8		5	4	6	5	8	5
102		N	7	0	F	20	22	22	23	SC S	PR S	SER	HW	TV	NA	Y		1	1	32	15	Y	Y	Y	8	N	7		6	6	10	8	8	10
103		N	3	0	M	19	22	32	23	PR S	PR S	BUS	HW	INT	NA	N		2	1	27	18	Y	Y	Y	9	N	4		5	4	12	2	8	5
104		N	2	0	F	18	24	31	30	IL	ILL	AGR	HW	INT	NA	N		1	1	26	15	Y	N	N	11	N	8		6	6	6	2	2	8
105		N	6	0	M	21	20	22	23	PR S	PR S	BUS	SER	INT	NA	N		2	1	27	17	Y	N	N	9	N	8		8	4	6	8	8	7
106		C	6	0	M	18	24	22	24	SC S	PR S	SER	HW	INT	NA	N		1	1	26	16	Y	N	N	10	N	4		6	6	6	5	5	5
107		C	6	0	F	20	21	24	23	PR S	ILL	SER	HW	TV	NA	Y		2	1	32	19	Y	N	N	10	N	8		6	5	15	2	4	5
108		C	4	0	F	24	24	30	23	PR S	PR S	SER	HW	TV	NA	Y		2	1	26	17	Y	N	N	9	N	8		7	6	6	5	5	5
109		C	7	0	F	20	24	22	22	PR S	ILL	BUS	HW	TV	NA	Y		1	1	25	16	N	Y	N	9	N	4		6	5	10	2	8	10
110		C	4	0	F	24	21	25	24	PR S	PR S	BUS	HW	TV	NA	Y		2	1	24	17	N	N	N	10	N	8		7	6	6	5	9	8
111		C	7	0	M	25	24	22	25	SC S	ILL	SER	HW	TV	NA	N		2	1	23	15	N	N	N	9	N	8		6	6	0	2	2	5
112		S	5	0	M	24	20	32	22	SC S	PR S	SER	HW	TV	NA	N		1	1	33	15	Y	N	Y	10	UW	8		7	5	10	5	8	3
113		C	4	0	M	25	20	22	25	IL	ILL	BUS	HW	TV	NA	N		2	1	26	19	Y	N	N	9	UW	4		6	6	6	4	7	3
114		W	4	0	M	24	22	22	22	SC S	PR S	SER	SER	TV	NA	N		1	2	26	15	Y	N	N	10	N	8		6	10	0	5	8	4
115		W	5	0	M	21	23	25	33	IL	ILL	AGR	HW	TV	NA	N		1	2	35	16	Y	N	Y	9	N	8		7	6	7	2	7	5
116		C	6	0	M	24	23	34	23	SC S	ILL	SER	HW	TV	NA	N		2	1	27	15	Y	Y	Y	10	N	8		5	6	0	5	7	5
117		W	6	0	M	20	22	32	22	SC S	ILL	SER	HW	TV	NA	N		1	1	34	16	Y	N	N	9	N	4		6	5	6	2	8	5
118		W	7	0	F	24	22	32	33	SC S	PR S	SER	HW	COOK	NA	Y		2	1	26	15	N	N	N	11	N	8		6	6	0	5	2	8
119		C	9	0	M	20	21	34	22	SC S	PR S	SER	HW	INT	NA	Y		1	1	26	22	Y	Y	N	9	N	6		8	5	7	2	8	7
120		S	3	0	M	20	21	22	33	PR S	ILL	AGR	HW	INT	NA	Y		1	2	34	18	N	Y	N	11	N	8		6	6	0	5	8	8
121		N	7	0	M	24	20	32	22	PR S	PR S	BUS	HW	TV	NA	Y		2	1	32	17	N	Y	Y	11	UW	4		7	6	6	4	9	8
122		S	5	0	M	20	24	22	22	PR S	ILL	BUS	HW	TV	NA	Y		1	1	25	15	Y	N	Y	11	N	11		7	5	0	5	8	7
123		S	5	0	M	25	24	32	30	PR S	ILL	BUS	HW	TV	NA	N		1	2	25	15	Y	N	Y	9	N	8		6	6	5	2	9	8
124		N	3	0	M	20	24	22	30	PR S	PR S	BUS	HW	TV	NA	Y		2	1	24	17	Y	N	Y	9	N	4		6	4	0	5	8	5
125		C	1	0	F	20	21	27	22	IL	ILL	AGR	HW	TV	NA	Y		2	1	32	15	Y	N	N	10	N	3		5	6	6	4	7	4
126		N	4	0	F	25	22	22	33	SC S	PR S	SER	HW	TV	NA	Y		2	2	27	17	Y	N	N	10	N	2		6	4	0	5	7	5
127		C	4	0	M	24	20	30	23	IL	ILL	AGR	HW	TV	NA	N		2	1	33	16	Y	N	N	9	N	2		4	6	5	4	7	5
128		N	3	0	M	25	20	30	33	SC S	PR S	AGR	SER	GARD	NA	N		1	2	32	15	Y	N	N	10	N	2		6	6	6	8	8	8
129		C	3	0	M	24	23	22	23	SC S	ILL	SER	HW	GARD	NA	N		2	1	26	15	Y	N	Y	11	N	2		4	7	3	8	9	8
130		E	3	0	M	25	22	30	22	SC S	PR S	SER	HW	TV	NA	N		1	1	27	16	Y	N	Y	9	N	3		4	6	6	5	8	7
131		W	5	0	M	24	23	33	33	SC S	ILL	SER	HW	TV	NA	N		1	1	23	15	Y	N	Y	10	N	8		4	8	3	5	9	8
132		S	4	0	M	20	23	30	23	SC S	PR S	SER	HW	TV	NA	N		2	2	29	18	Y	N	N	11	N	10		6	6	6	5	8	8
133		C	5	0	M	20	20	33	30	SC S	PR S	SER	HW	TV	NA	N		1	2	23	18	Y	N	N	11	N	8		6	10	3	7	7	8
134		C	5	0	M	24	23	24	30	IL	ILL	AGR	HW	TV	NA	N		2	1	23	17	Y	Y	N	11	N	8		7	6	0	5	8	7
135		W	6	0	M	24	21	22	33	IL	PR S	BUS	HW	GARD	NA	N		2	2	31	16	Y	Y	N	9	N	4		6	6	6	7	5	10
136		S	6	0	M	20	24	23	25	PR S	PR S	SER	HW	TV	NA	N		1	1	24	17	Y	Y	N	10	N	4		8	2	2	5	4	8
137		E	3	0	M	24	21	22	22	PR S	ILL	AGR	HW	TV	NA	N		2	1	26	15	Y	Y	N	9	N	8		4	3	2	8	4	12
138		W	3	0	F	25	24	22	33	G	PR S	SER	HW	TV	NA	N		1	1	26	16	Y	Y	N	10	N	11		6	3	0	5	5	8
139		S	2	0	F	20	22	22	23	SC S	ILL	SER	HW	TV	NA	Y		2	1	27	17	Y	Y	N	9	N	4		4	4	6	4	8	8
140		C	5	0	F	25	20	30	23	SC S	PR S	SER	HW	TV	NA	N		2	1	24	15	Y	Y	N	10	N	4		6	6	3	5	7	11
141		N	4	0	F	24	20	23	22	SC S	ILL	SER	HW	TV	NA	N		1	2	27	18	Y	Y	N	9	N	4		4	5	3	5	8	8
142		C	7	0	M	25	23	23	33	SC S	PR S	SER	SER	GARD	NA	N		1	2	24	15	Y	Y	N	10	N	8		6	6	3	4	7	8
143		N	5	0	M	24	23	22	25	IL	ILL	AGR	HW	TV	NA	N		1	1	27	16	Y	Y	N	11	N	7		4	8	6	8	7	8
144		W	3	0	F	25	22	25	30	IL	ILL	SER	HW	TV	NA	Y		1	2	23	18	Y	N	Y	10	N	6		4	7	4	8	7	7
145		N	8	0	F	24	24	33	22	SC S	ILL	AGR	HW	GARD	NA	Y		1	1	22	15	Y	N	N	9	N	6		6	4	6	5	8	7
146		C	7	0	F	25	21	30	25	SC S	ILL	SER	HW	COOK	NA	N		1	1	22	15	Y	N	N	10	N	9		6	6	4	5	8	8
147		N	5	0	F	20	23	22	33	SC S	PR S	SER	HW	TV	NA	N		1	1	33	17	Y	N	Y	9	N	9		4	5	6	8	5	10
148		C	9	0	F	25	21	25	30	PR S	ILL	AGR	HW	TV	NA	N		1	1	27	15	Y	N	N	10	N	9		6	6	4	8	5	8
149		S	5	0	F	25	21	30	33	PR S	ILL	SER	HW	TV	NA	N		1	1	27	15	N	N	N	9	N	8		4	3	5	5	4	7
150		C	5	0	M	20	23	22	22	PR S	ILL	AGR	HW	TV	NA	N		2	1	22	15	Y	N	Y	11	N	8		6	6	6	5	5	10
							22.03	25.5467	25.62
																													798

## Sheet: Obese Gp
Ser	Group	Q1	Q2	Q3	Q4	Q5	Q6	Q7	Q8	Q9	Q10	Q11	Q12	Q13	Q14	Q15		Q16	Q17	Q18	Q19	Q20	Q21	Q22	Q23	Q24	Q25		Q26	Q27	Q28	Q29	Q30	Q31
1	A	C	4	2	F	23	30	24	30	ILL	PR S	SER	HW	TV	PRIMA	N		1	1	28	23	Y	Y	N	6	VOW	0		0	0	0	2	2	12
2		N	3	2	F	21	31	26	33	ILL	ILL	AGR	HW	TV	PRIMA	N		1	1	31	22	Y	Y	Y	7	N	2		6	6	0	8	8	14
3		S	4	2	F	23	30	27	33	ILL	ILL	AGR	HW	TV	SEC	N		1	1	27	15	Y	Y	Y	4	N	2		5	0	3	7	5	8
4		S	4	1	F	23	30	28	29	PR S	ILL	AGR	HW	TV	SEC	N		1	1	25	16	Y	Y	Y	4	N	2		0	0	0	8	7	12
5		E	3	2	F	21	28	23	25	PR S	ILL	AGR	HW	TV	SEC	N		1	1	26	17	N	Y	N	5	N	3		0	6	0	5	5	15
6		E	4	2	M	20	29	29	32	ILL	ILL	SER	HW	INTER	COLL	N		1	1	28	17	Y	N	Y	5	VOW	4		6	0	0	2	3	12
7		C	3	1	M	24	32	29	35	SC S	ILL	AGR	HW	TV	SEC	N		1	1	24	17	Y	N	Y	6	OW	3		0	3	0	5	5	8
8		W	3	1	M	21	32	29	35	ILL	ILL	AGR	HW	TV	PRIMA	N		1	1	28	18	Y	N	Y	6	N	2		0	0	2	4	8	12
9		W	4	1	M	20	33	22	23	PR S	ILL	AGR	HW	TV	COLL	N		1	1	32	19	N	Y	Y	5	N	2		6	6	0	4	7	11
10		S	4	2	M	24	29	29	32	ILL	PR S	SER	HW	INTER	SEC	N		1	1	33	14	Y	Y	Y	7	N	1		0	5	0	5	8	12
11		S	4	2	M	24	27	22	26	PR S	ILL	AGR	HW	TV	SEC	N		1	1	30	15	Y	Y	Y	6	OW	2		0	0	0	8	6	10
12		E	4	2	M	26	29	23	27	ILL	PR S	AGR	HW	TV	PRIMA	N		1	1	31	14	Y	Y	Y	7	VOW	3		6	6	0	6	12	8
13		S	4	2	M	20	30	28	31	ILL	PR S	AGR	HW	TV	SEC	N		1	1	29	16	Y	N	Y	6	N	2		0	5	3	8	5	12
14		E	4	2	M	22	28	23	27	ILL	ILL	BUS	HW	TV	PRIMA	N		1	1	31	15	Y	N	Y	7	N	3		0	0	0	5	5	8
15		E	4	2	M	24	27	29	30	ILL	ILL	SER	SER	TV	SEC	N		1	1	26	16	Y	N	Y	5	N	3		6	0	0	4	4	16
16		W	3	2	M	21	27	24	27	SC S	ILL	AGR	HW	TV	COLL	Y		1	1	32	18	Y	Y	N	6	OW	4		0	0	0	5	5	8
17		E	4	2	M	23	30	26	31	ILL	ILL	AGR	HW	COOK	SEC	N		1	1	26	14	Y	Y	Y	7	N	3		0	0	3	12	6	16
18		S	4	2	M	24	30	26	30	ILL	PR S	BUS	HW	TV	PRIMA	N		1	1	28	14	Y	N	Y	7	N	3		7	0	0	5	8	12
19		S	4	2	F	23	32	25	32	ILL	PR S	SER	HW	TV	SEC	N		1	1	33	14	Y	N	Y	6	OW	2		6	0	0	8	12	14
20		C	4	2	F	23	32	24	30	SC S	ILL	BUS	HW	TV	SEC	N		1	1	29	15	Y	Y	Y	6	OW	1		0	4	0	2	8	12
21		E	4	2	F	21	31	24	27	ILL	PR S	AGR	HW	TV	COLL	N		1	1	30	16	Y	Y	Y	5	N	2		6	0	0	8	12	8
22		N	4	2	F	19	29	29	27	ILL	PR S	AGR	SER	GARD	SEC	N		1	1	30	23	Y	Y	Y	6	N	1		7	0	6	8	8	5
23		N	4	2	M	22	27	26	28	PR S	PR S	AGR	HW	TV	SEC	N		1	1	30	19	Y	Y	Y	4	N	2		7	0	0	5	7	12
24		N	4	2	M	23	26	25	28	ILL	ILL	SER	HW	TV	COLL	N		1	1	25	18	Y	Y	Y	5	N	3		0	0	0	5	8	13
25		N	4	2	M	20	31	26	24	PR S	ILL	BUS	HW	TV	SEC	N		1	1	29	17	Y	Y	Y	6	OW	3		6	0	0	8	12	14
26		C	4	2	M	20	30	26	27	PR S	PR S	AGR	HW	TV	SEC	N		1	1	27	18	Y	Y	Y	7	N	1		4	4	6	5	8	12
27		C	4	2	M	24	30	27	25	PR S	PR S	AGR	HW	TV	SEC	N		1	1	33	19	Y	Y	Y	6	OW	3		6	6	0	5	8	13
28		C	4	2	M	16	28	23	25	PR S	PR S	OTH	HW	TV	SEC	N		1	1	33	16	Y	Y	Y	5	N	1		0	0	0	8	7	12
29		W	4	2	M	21	29	28	25	PR S	PR S	SER	HW	TV	SEC	N		1	1	27	15	Y	Y	Y	7	N	3		6	0	0	6	7	13
30		E	4	1	M	21	31	26	26	PR S	ILL	AGR	HW	TV	SEC	N		1	2	28	22	Y	N	Y	6	OW	2		4	0	6	8	12	12
31		S	4	2	M	20	32	22	25	ILL	PR S	AGR	HW	INTER	SEC	N		1	1	35	14	Y	Y	Y	7	OW	2		6	0	0	5	12	14
32		W	4	2	M	22	33	24	25	G	PR S	AGR	HW	TV	SEC	N		1	1	34	14	Y	Y	Y	6	OW	1		0	0	0	5	8	8
33		E	4	2	M	19	31	22	25	ILL	ILL	AGR	HW	TV	SEC	N		1	1	25	17	Y	Y	Y	7	OW	2		10	0	6	8	7	5
34		C	4	1	M	20	32	26	28	SC S	PR S	SER	HW	INTER	SEC	N		1	1	25	16	Y	N	Y	6	OW	4		6	6	0	8	8	12
35		N	4	1	M	22	28	22	26	ILL	ILL	AGR	HW	INTER	SEC	N		1	1	34	15	Y	Y	Y	7	N	3		5	3	5	10	8	14
36		C	5	1	M	18	28	22	25	ILL	PR S	AGR	HW	TV	SEC	N		1	1	27	15	Y	Y	Y	6	N	4		6	3	4	12	9	8
37		C	5	1	M	19	29	25	24	ILL	PR S	AGR	HW	TV	SEC	Y		1	1	34	17	Y	Y	N	4	OW	4		0	0	0	5	8	5
38		N	4	2	M	21	28	32	34	ILL	PR S	BUS	HW	TV	SEC	N		1	1	27	19	Y	Y	Y	6	OW	3		6	0	6	5	8	12
39		N	5	1	M	25	28	31	34	ILL	ILL	SER	HW	TV	SEC	Y		1	1	35	16	Y	Y	N	4	OW	2		5	0	0	8	7	9
40		N	4	2	M	22	27	28	31	ILL	PR S	BUS	HW	INTER	SEC	N		1	1	32	18	Y	Y	Y	6	OW	3		5	0	4	5	8	11
41		N	4	2	M	23	30	24	23	ILL	ILL	AGR	HW	TV	COLL	N		1	1	25	18	Y	Y	Y	5	N	3		0	6	0	2	8	12
42		C	4	2	M	21	29	25	25	ILL	PR S	AGR	HW	TV	SEC	N		1	1	26	18	Y	Y	Y	6	N	4		6	5	0	5	8	5
43		N	4	2	M	19	28	31	24	PR S	PR S	AGR	HW	TV	SEC	N		1	1	31	13	Y	Y	Y	5	OW	4		5	5	3	8	5	8
44		C	5	2	M	24	27	26	28	ILL	ILL	SER	HW	TV	SEC	N		1	1	27	13	Y	Y	Y	5	VOW	3		0	0	0	7	2	12
45		C	5	2	M	20	29	31	29	G	PR S	BUS	HW	TV	SEC	N		1	1	32	17	Y	Y	Y	6	N	2		6	0	0	8	2	14
46		C	4	1	M	21	28	28	32	SC S	PR S	SER	HW	TV	SEC	N		1	1	25	14	Y	Y	Y	4	N	1		3	0	0	5	8	12
47		C	4	2	M	23	27	23	24	PR S	ILL	SER	HW	TV	SEC	N		1	1	26	15	Y	Y	Y	7	N	1		0	0	0	8	8	5
48		C	5	2	M	21	31	24	28	PR S	ILL	SER	HW	TV	SEC	N		1	1	32	17	Y	Y	Y	6	N	2		6	0	0	5	12	8
49		C	4	1	M	17	33	24	24	PR S	ILL	SER	HW	TV	SEC	N		1	2	32	16	Y	Y	Y	9	VOW	3		3	6	0	5	11	8
50		C	6	1	M	18	32	22	24	ILL	PR S	BUS	HW	TV	SEC	N		1	1	27	18	Y	Y	Y	6	N	3		0	2	0	12	12	12
51		C	6	2	F	21	27	27	33	SC S	PR S	BUS	HW	TV	SEC	N		1	1	32	17	Y	Y	Y	5	N	4		6	0	0	8	8	8
52		S	5	2	M	22	28	24	27	SC S	ILL	BUS	HW	TV	SEC	N		1	1	33	15	Y	N	Y	6	N	4		3	0	0	5	7	12
53		E	3	1	M	22	29	27	32	ILL	PR S	BUS	HW	TV	COLL	N		1	1	33	15	Y	Y	Y	4	N	3		0	0	6	4	8	9
54		E	5	2	M	22	29	27	30	PR S	PR S	OTH	HW	TV	SEC	N		1	1	25	15	Y	Y	Y	6	N	3		6	0	0	5	7	10
55		E	4	2	M	24	28	23	29	G	ILL	AGR	HW	TV	SEC	N		1	1	34	16	Y	Y	Y	9	VOW	1		6	6	0	2	8	12
56		E	4	2	F	20	31	25	28	ILL	PR S	AGR	HW	COOK	SEC	N		1	1	33	17	Y	Y	Y	6	N	3		0	0	0	5	7	12
57		E	4	2	M	19	30	27	31	PR S	ILL	AGR	HW	TV	PRIMA	N		1	1	26	16	Y	N	Y	6	N	1		6	0	6	4	8	13
58		W	4	2	F	20	29	26	30	PR S	PR S	AGR	HW	TV	SEC	N		1	1	32	19	Y	Y	Y	6	N	1		0	0	0	5	12	13
59		C	4	2	M	21	30	25	29	ILL	PR S	AGR	HW	TV	SEC	Y		1	1	32	15	Y	N	Y	9	N	4		0	0	0	8	5	12
60		S	4	2	M	24	30	22	29	PR S	PR S	AGR	HW	TV	SEC	Y		1	1	27	15	Y	Y	Y	6	N	3		0	0	0	8	4	12
61		N	4	2	F	20	30	27	28	ILL	PR S	AGR	HW	TV	COLL	N		1	1	32	14	Y	Y	Y	5	VOW	3		0	0	0	8	5	11
62		S	4	2	F	22	32	32	27	PR S	PR S	AGR	HW	TV	SEC	N		1	1	30	14	Y	Y	Y	6	OW	1		0	0	0	5	5	12
63		C	3	2	F	21	29	21	28	PR S	PR S	BUS	HW	TV	SEC	Y		1	1	30	23	Y	Y	Y	7	N	10		0	0	6	6	6	11
64		S	6	2	F	18	28	24	26	ILL	ILL	AGR	HW	TV	SEC	Y		1	1	32	17	Y	Y	Y	5	N	3		0	0	0	5	8	12
65		E	4	2	F	21	27	31	32	ILL	PR S	AGR	HW	TV	SEC	N		1	1	32	21	Y	Y	Y	7	OW	1		6	6	0	5	13	8
66		E	5	2	F	18	31	27	29	ILL	PR S	AGR	HW	TV	SEC	Y		1	1	28	18	Y	Y	Y	6	N	3		6	2	0	6	8	8
67		W	5	2	F	19	26	28	32	ILL	ILL	AGR	HW	TV	SEC	N		1	1	32	19	Y	Y	Y	5	OW	3		0	2	0	4	7	12
68		S	6	1	F	22	32	28	28	ILL	PR S	AGR	HW	TV	SEC	Y		1	1	28	17	Y	Y	Y	6	VOW	3		0	2	6	5	8	16
69		N	5	1	F	21	33	28	34	ILL	ILL	AGR	HW	COOK	SEC	N		1	1	33	21	Y	Y	Y	6	N	3		0	0	0	5	5	8
70		S	5	1	F	19	28	30	28	PR S	PR S	AGR	HW	TV	SEC	N		1	2	26	18	Y	Y	Y	5	N	2		0	0	0	2	5	8
71		N	4	1	F	21	27	23	27	SC S	PR S	BUS	HW	TV	SEC	N		1	1	33	17	Y	Y	Y	6	N	1		6	6	0	5	4	12
72		C	5	2	F	21	28	32	27	G	PR S	BUS	HW	TV	SEC	N		1	1	35	18	Y	Y	Y	6	N	2		6	3	0	5	6	14
73		N	6	1	F	21	29	26	24	PR S	PR S	BUS	HW	TV	SEC	Y		1	1	27	20	Y	Y	N	6	N	2		0	2	0	8	5	12
74		N	5	2	F	17	29	24	22	ILL	PR S	BUS	SER	TV	SEC	Y		1	1	26	19	Y	Y	Y	6	OW	2		0	4	0	5	12	10
75		W	6	1	F	22	28	28	29	ILL	ILL	BUS	HW	GAM	PRIMA	Y		1	1	28	19	Y	Y	Y	6	OW	3		0	3	0	5	8	10
76		S	3	2	F	21	31	32	35	ILL	ILL	AGR	HW	TV	SEC	Y		1	1	34	23	Y	N	Y	7	OW	2		0	0	0	8	12	12
77		C	5	2	M	21	33	26	25	ILL	ILL	AGR	HW	TV	PRIMA	Y		1	1	24	17	Y	Y	Y	6	N	1		0	6	6	7	5	11
78		N	4	1	F	21	32	24	28	ILL	PR S	AGR	HW	TV	SEC	Y		1	1	33	15	Y	Y	Y	7	OW	3		6	3	0	8	6	12
79		W	3	2	F	23	28	26	24	PR S	PR S	BUS	HW	TV	SEC	Y		1	1	33	21	Y	N	Y	6	OW	1		10	2	0	5	5	11
80		N	4	2	F	24	30	25	25	G	PR S	AGR	HW	TV	SEC	N		1	1	33	17	Y	N	Y	6	N	4		0	2	0	5	8	9
81		C	5	2	F	24	28	25	32	G	PR S	AGR	HW	TV	SEC	N		1	1	26	15	Y	N	N	7	N	4		10	3	0	2	7	9
82		N	6	1	M	23	29	26	26	PR S	PR S	AGR	SER	TV	COLL	Y		1	1	26	17	Y	Y	N	6	OW	3		0	3	0	12	8	9
83		S	4	2	F	20	33	25	29	PR S	PR S	AGR	HW	INTER	SEC	Y		1	1	27	19	Y	N	Y	7	OW	3		0	4	0	8	12	12
84		S	4	2	M	22	32	25	24	PR S	PR S	AGR	HW	TV	SEC	N		1	1	31	17	Y	Y	Y	6	N	3		0	6	0	5	9	10
85		S	4	1	M	19	31	23	28	PR S	PR S	BUS	HW	TV	SEC	Y		1	1	27	23	Y	N	Y	8	OW	1		0	4	0	5	6	12
86		C	5	2	F	25	29	25	32	PR S	PR S	BUS	HW	INTER	SEC	Y		1	1	34	17	Y	N	N	7	OW	1		0	5	0	8	6	12
87		C	3	2	F	22	26	32	33	PR S	PR S	BUS	HW	TV	SEC	Y		1	1	25	13	Y	N	Y	5	N	3		0	6	0	8	5	12
88		W	4	1	M	19	25	25	33	PR S	PR S	BUS	HW	TV	SEC	N		1	1	34	13	Y	Y	Y	6	N	2		0	5	0	5	10	12
89		W	5	1	F	23	25	28	31	ILL	PR S	BUS	HW	TV	PRIMA	N		1	1	27	22	Y	N	Y	5	OW	2		0	5	0	12	5	12
90		C	5	1	F	21	33	26	32	ILL	PR S	BUS	HW	GAM	COLL	N		1	1	33	19	Y	N	N	6	N	1		0	6	0	2	5	12
							29.4556	26.0333	28.3778
					0

## Sheet: Scoring criteria
	Group	Normal weight	Obese/overweight
Q1	Name of the area to which your family belongs:	1= Central	2 =North	3= South	4 = East	5 = West
Q2	Total no of children:	Self reported
Q3	No of overweight children in family	1 = half of total children or less	2 = more than half of total children
Q4	Gender	1 = M	2 = F
Q5	Age of the overweight (1-90) /non overweight child(1-150)	Self reported
Q6	Childs BMI	1=Underweight	2=Normal	3 = Overweight	4 = Obese
Q7	Fathers BMI:	1=Underweight	2=Normal	3 = Overweight	4 = Obese
Q8	Mothers BMI:	1=Underweight	2=Normal	3 = Overweight	4 = Obese
Q9	Educational status: Father :	1=Illiterate	2= Primary school	3= Secondary school	4= Graduate
Q10	Educational status: Mother:	1=Illiterate	2= Primary school	3= Secondary school	4= Graduate
Q11	Occupation: Father:	1=Service	2= Agriculture	3= Business	4=Unemployed	5= Others
Q12	Occupation: Mother:	1=Service	2=Housewife
Q13	Children hobby	1= Gardening	2= Television	3= Internet	4= Video games	5= Cooking
Q14	When has the concerned child weight increased most?	1= Primary school	2= Secondary school	3= College
Q15	Do you and your family have health insurance:	1= Yes	2 = No
Q16	How long did you breast feed the child in question?	1 <12 months	2 > 12 months
Q17	At what age did you introduce supplemental milk formula	1 <12 months	2 > 12 months
Q18	Fathers age at the time of child's birth:	1 ≤ 30 years	2 ≥ 31 years
Q19	Mothers age at the time of child's birth:	1 ≤ 20 years	2 ≥ 21 years
Q20	Smoking by father	1= Yes	2 = No
Q21	Smoking by mother	1= Yes	2 = No
Q22	Consanguineous marriage	1= Yes	2 = No
Q23	Sleeping hours of the obese child	1 ≤ 8 hours	2 ≥ 8 hours
Q24	Your opinion about your child's weight:	1= Underweight	2= normal	3= overweight	4= very overweight
Q25	Number of hours childhood activity per week	1=(<5hr/wk)	2=(6-9hrs/ wk)	3= >10hrs/wk
Q26	Physical activity of father (per week)	1= none	2 ≤ 8 hours /week	3 > 9 hours per week
Q27	Physical activity of mother (per week)	1= none	2 ≤ 8 hours /week	3 > 9 hours per week
Q28	Physical activity of child (per week)	1= none	2 ≤ 8 hours /week	3 > 9 hours per week
Q29	Screen time of father (hours per day)	1 ≤ 3 hrs/day	2=3 to 6 hours/ day	3= 7 to 9 hours /day	4 > 9hours / day
Q30	Screen time of mother (per week)	1 ≤ 3 hrs/day	2=3 to 6 hours/ day	3= 7 to 9 hours /day	4 > 9hours / day
Q31	Screen time of child (per week)	1 ≤ 3 hrs/day	2=3 to 6 hours/ day	3= 7 to 9 hours /day	4 > 9hours / day
