# Supplementary material for: Influence of Parental Physical Activity and Screen Time on the BMI of Adult Offspring in a Saudi Population
Source: Healthcare (Basel). 2020 Apr 24;8(2):110. doi: 10.3390/healthcare8020110 (PMC7348799; doi:10.3390/healthcare8020110)
Supplement: Supplementary file 1 [file healthcare-08-00110-s001.zip › healthcare-739511-supplementary/Final scored data sheet for analysis.xlsx]

## Sheet: Normal wt Gp
Ser	Group	Q1	Q2	Q3	Q4	Q5	Q6	Q7	Q8	Q9	Q10	Q11	Q12	Q13	Q14	Q15		Q16	Q17	Q18	Q19	Q20	Q21	Q22	Q23	Q24	Q25		Q26	Q27	Q28	Q29	Q30	Q31
1	Normal weight	1	4	0	1	23	24	24	26	3	2	3	2	2	NA	2		1	1	1	1	1	1	2	1	2	1		1	1	3	1	1	1
2		2	4	0	1	21	23	26	27	3	2	1	2	2	NA	2		1	1	1	2	2	2	2	1	2	1		2	1	3	1	4	2
3		1	3	0	2	17	22	22	23	4	2	3	2	2	NA	2		1	1	2	2	1	1	1	1	2	1		1	2	3	2	3	2
4		3	5	0	2	19	24	24	23	3	2	1	2	2	NA	2		2	2	2	2	2	2	1	1	2	2		2	2	3	3	4	2
5		5	4	0	2	17	24	25	23	2	2	3	2	2	NA	2		2	1	1	2	1	1	1	2	1	2		2	2	1	2	3	2
6		1	5	0	1	18	23	22	22	3	2	2	2	1	NA	1		1	2	1	2	2	2	2	2	2	2		2	2	2	1	2	2
7		1	5	0	1	19	22	28	27	3	2	1	2	3	NA	2		1	2	1	1	1	2	2	2	2	2		2	2	1	3	2	2
8		5	4	0	1	23	22	25	28	3	2	1	2	2	NA	2		2	2	1	2	1	2	2	2	1	1		1	2	1	2	2	2
9		5	4	0	1	19	22	23	23	2	1	3	2	4	NA	2		1	1	1	1	1	1	1	2	2	1		2	2	3	4	2	3
10		4	3	0	1	19	21	25	26	4	2	1	2	2	NA	2		2	1	2	2	2	2	2	1	2	2		2	2	3	1	4	3
11		3	4	0	1	23	20	23	21	2	2	1	2	3	NA	1		1	1	2	2	1	2	2	2	2	2		2	2	3	3	1	3
12		2	4	0	1	18	23	23	27	3	2	1	2	2	NA	2		2	1	1	2	2	2	2	1	2	1		1	2	3	2	3	3
13		3	2	0	1	19	22	26	32	2	2	3	2	3	NA	2		1	2	1	1	2	2	2	1	2	2		3	2	2	2	4	3
14		2	2	0	1	17	21	24	25	2	2	2	2	3	NA	2		2	1	1	2	1	1	1	2	2	2		2	2	2	3	1	2
15		2	2	0	1	20	24	23	24	2	1	1	2	2	NA	2		1	1	1	2	1	1	2	1	2	2		1	2	1	4	3	2
16		5	4	0	1	19	23	21	31	2	2	2	2	2	NA	2		1	1	1	2	2	2	2	2	2	1		2	2	1	3	3	2
17		2	3	0	2	18	23	25	26	2	2	2	2	2	NA	2		2	2	1	1	1	1	1	2	2	2		3	2	3	2	1	2
18		3	6	0	2	21	19	24	24	2	2	3	2	2	NA	1		2	1	1	2	1	2	2	1	2	2		2	2	3	2	3	2
19		3	4	0	2	19	21	24	25	2	2	2	2	2	NA	2		1	1	1	2	2	2	2	2	2	1		1	2	3	3	3	2
20		1	2	0	2	21	22	22	25	3	2	1	1	2	NA	1		2	1	1	2	1	1	2	1	2	2		2	2	3	2	3	2
21		4	4	0	1	21	24	25	27	2	1	1	2	3	NA	2		1	1	1	2	1	2	1	2	2	2		2	2	3	1	1	1
22		1	4	0	1	21	23	31	21	2	2	1	1	3	NA	2		1	1	1	1	1	2	2	2	2	1		2	2	3	2	3	3
23		1	4	0	1	19	23	22	21	3	2	2	2	2	NA	2		2	1	2	2	1	2	1	1	2	2		2	2	2	3	3	3
24		1	2	0	2	22	23	29	29	2	2	1	2	2	NA	1		1	1	2	2	1	2	2	2	2	2		2	2	3	3	2	3
25		1	3	0	1	18	22	25	22	2	2	3	2	2	NA	2		2	1	2	2	1	2	1	2	2	1		2	2	2	2	3	3
26		1	4	0	1	22	22	25	26	3	2	4	2	2	NA	2		1	1	1	2	1	2	1	2	2	2		2	2	3	2	2	3
27		1	5	0	1	22	22	24	25	2	2	1	2	2	NA	2		1	1	1	1	1	2	1	2	2	2		2	2	3	2	3	3
28		1	4	0	2	22	21	26	26	3	2	1	1	2	NA	2		1	1	1	2	1	2	2	2	2	2		2	2	2	2	3	3
29		5	5	0	2	21	22	28	27	3	1	3	2	2	NA	1		1	2	2	2	1	2	2	1	2	2		2	2	2	3	2	3
30		4	3	0	1	24	21	23	26	3	2	1	1	3	NA	2		1	2	2	2	1	2	1	1	2	2		2	2	2	3	4	3
31		3	4	0	1	19	20	23	22	2	2	2	2	4	NA	2		1	2	1	2	1	2	2	1	2	2		2	2	2	3	4	3
32		5	6	0	1	24	21	24	22	3	2	1	1	4	NA	2		1	1	1	2	2	2	2	1	2	2		2	2	3	3	2	3
33		4	3	0	2	24	20	31	24	1	1	2	2	2	NA	2		1	1	1	2	1	2	2	1	2	2		2	2	3	3	2	3
34		1	5	0	1	24	20	25	24	3	2	3	2	3	NA	2		2	1	2	2	2	2	1	1	2	1		2	2	3	3	2	3
35		2	4	0	1	23	20	22	23	2	2	2	2	2	NA	2		2	1	2	2	2	2	1	2	2	2		2	2	3	2	2	3
36		1	4	0	1	22	22	22	28	3	2	1	1	3	NA	2		2	1	1	1	1	2	1	1	2	2		2	2	3	2	2	3
37		1	4	0	1	19	24	24	22	3	2	1	2	2	NA	2		1	1	2	1	1	1	1	1	2	2		2	2	2	3	2	3
38		2	5	0	2	20	25	27	27	3	1	3	2	2	NA	2		2	1	2	2	2	1	1	2	2	2		2	2	2	2	2	3
39		1	4	0	1	24	23	27	24	3	2	3	2	4	NA	2		2	1	2	2	2	2	2	1	2	2		2	2	2	1	4	3
40		1	3	0	1	24	22	24	24	2	2	2	2	4	NA	2		2	1	1	2	1	2	1	1	2	2		2	2	3	1	3	3
41		2	4	0	2	14	22	23	24	2	2	2	2	2	NA	1		2	1	2	2	2	2	2	1	2	1		2	2	3	1	3	3
42		1	4	0	1	26	21	21	22	3	2	1	2	2	NA	1		1	1	1	1	1	2	2	1	3	2		2	1	3	2	3	3
43		2	4	0	2	21	21	24	22	3	2	1	2	2	NA	2		2	1	2	2	2	2	2	2	2	2		2	2	3	2	2	3
44		1	3	0	1	24	20	25	22	3	2	1	2	2	NA	2		1	2	2	2	2	2	1	1	2	2		2	2	3	2	2	1
45		1	4	0	2	23	20	23	24	4	2	1	1	2	NA	2		1	1	1	2	2	2	1	2	2	2		2	2	3	3	2	3
46		1	3	0	1	27	22	24	25	2	2	3	2	2	NA	1		1	1	1	1	2	2	2	1	2	2		2	2	3	3	2	3
47		1	3	0	2	23	21	27	25	2	2	3	2	3	NA	2		1	1	1	2	1	1	2	1	2	2		2	2	3	2	2	3
48		1	5	0	2	22	20	25	26	3	2	1	2	3	NA	2		2	1	1	2	1	1	1	1	2	1		1	2	3	2	2	3
49		1	4	0	1	22	21	25	27	3	2	3	2	3	NA	2		2	1	1	2	1	2	1	2	2	2		2	2	2	2	3	3
50		1	4	0	2	19	21	28	31	3	2	3	2	2	NA	2		2	1	2	2	1	1	1	2	2	3		2	2	2	2	3	3
51		1	4	0	1	23	20	24	25	3	2	1	2	2	NA	2		2	1	1	2	1	2	2	1	1	1		2	2	2	2	3	3
52		3	5	0	1	21	24	29	23	3	2	1	2	2	NA	2		2	1	1	2	1	2	2	2	2	2		2	2	2	2	2	3
53		3	3	0	1	20	24	24	23	3	2	1	2	2	NA	1		1	1	1	2	2	2	2	1	2	1		2	2	2	2	2	3
54		4	4	0	2	21	22	24	21	2	2	3	2	3	NA	2		1	1	1	2	2	2	2	2	2	1		2	2	2	2	2	3
55		4	5	0	1	20	23	24	24	2	2	2	2	2	NA	2		2	1	2	2	1	2	1	1	2	1		1	2	2	2	2	3
56		1	4	0	1	18	24	25	20	3	2	1	2	4	NA	1		2	1	1	2	1	2	2	2	2	2		2	2	1	3	2	3
57		4	4	0	2	24	20	22	25	3	2	1	2	2	NA	2		2	1	1	2	1	1	2	2	1	2		2	2	2	3	2	3
58		5	6	0	1	26	23	22	23	3	1	3	2	2	NA	2		1	1	1	2	1	2	2	1	2	3		2	3	2	1	2	3
59		1	7	0	1	25	26	22	32	2	2	2	2	2	NA	1		1	1	1	2	1	2	2	2	2	2		2	2	1	2	3	3
60		3	3	0	1	22	26	23	30	1	2	3	2	2	NA	1		1	1	1	2	1	1	2	2	2	1		2	2	3	2	1	3
61		2	2	0	1	26	21	32	22	2	2	3	2	2	NA	2		1	1	1	2	1	2	1	1	2	1		2	2	2	3	3	3
62		3	4	0	2	25	23	23	22	2	2	2	2	4	NA	2		1	1	1	2	1	2	2	2	2	2		1	2	2	3	3	3
63		1	5	0	2	25	23	22	25	3	1	1	2	5	NA	2		1	1	1	2	1	2	2	2	2	1		2	2	3	3	2	1
64		3	5	0	1	23	25	22	23	3	2	1	1	2	NA	2		1	1	1	2	1	2	2	2	2	2		2	2	3	2	2	2
65		4	3	0	1	26	24	32	30	1	1	3	2	2	NA	2		1	1	1	2	1	1	1	1	2	2		2	2	2	2	2	3
66		4	4	0	2	24	19	23	23	2	1	3	2	2	NA	1		1	1	1	2	1	1	2	2	1	3		2	2	2	1	2	2
67		5	3	0	1	25	22	32	30	2	2	3	2	2	NA	1		2	1	1	2	1	2	1	2	2	2		1	2	3	2	2	2
68		3	4	0	2	22	21	24	23	1	1	2	2	2	NA	1		1	1	1	2	1	2	1	1	2	2		2	2	2	1	2	2
69		2	5	0	2	25	21	25	23	1	2	3	2	5	NA	2		1	1	1	2	2	2	2	2	2	2		2	2	2	1	2	2
70		3	4	0	2	26	21	22	26	1	1	2	2	5	NA	2		1	1	1	2	2	2	2	2	2	1		2	2	2	2	2	3
71		2	7	0	1	26	20	24	22	3	2	1	2	2	NA	2		1	1	1	2	2	2	2	1	2	2		2	2	3	2	3	3
72		1	3	0	1	26	21	30	24	1	1	3	2	2	NA	2		1	1	1	2	1	2	2	2	2	3		2	2	2	1	3	3
73		2	5	0	1	25	23	22	23	1	1	3	2	2	NA	2		2	1	1	2	1	2	2	2	1	2		2	2	3	2	3	2
74		2	3	0	1	20	20	24	32	3	2	1	1	2	NA	2		2	1	1	2	1	2	2	1	1	2		2	2	3	2	3	2
75		3	2	0	1	21	20	23	27	3	1	1	2	2	NA	2		2	1	1	2	1	1	2	2	2	1		2	2	3	1	3	2
76		3	2	0	2	22	23	30	22	1	1	2	2	2	NA	2		2	1	1	2	1	1	2	2	2	1		2	2	3	3	1	2
77		1	4	0	2	21	22	23	24	3	2	1	1	5	NA	2		1	1	1	2	1	1	2	1	2	1		2	2	2	3	1	2
78		2	4	0	1	26	24	22	32	1	1	2	2	2	NA	2		1	1	1	1	1	2	2	2	2	1		2	2	1	1	1	3
79		2	8	0	1	20	20	30	23	3	2	1	1	2	NA	2		1	1	1	1	1	2	2	1	2	1		2	2	2	2	3	3
80		2	7	0	1	27	22	23	32	1	1	3	2	2	NA	2		1	1	1	1	1	2	2	2	2	1		2	2	3	2	3	3
81		1	9	0	1	25	23	30	28	2	2	3	1	2	NA	2		1	1	1	2	2	2	2	2	2	1		2	2	3	1	3	2
82		2	3	0	2	25	24	30	32	2	2	2	2	2	NA	1		1	1	1	2	2	2	2	1	2	2		2	2	1	1	3	2
83		3	2	0	2	26	24	23	22	2	2	3	2	5	NA	1		2	1	2	2	2	2	1	2	2	3		2	2	2	1	3	2
84		3	4	0	2	25	21	24	30	3	1	1	2	2	NA	1		2	1	1	2	2	2	2	2	2	2		2	2	3	1	3	2
85		3	3	0	2	25	23	24	32	3	2	1	2	2	NA	2		2	1	2	2	1	2	2	1	2	2		2	2	3	1	2	2
86		1	3	0	1	26	21	30	24	2	1	2	2	2	NA	2		2	1	1	2	1	1	2	2	2	2		2	2	2	2	2	4
87		1	3	0	1	25	23	32	24	2	2	3	2	2	NA	2		1	1	1	2	1	2	2	2	2	2		2	2	1	2	2	4
88		5	5	0	2	24	22	30	22	2	1	3	2	5	NA	2		1	1	2	2	1	1	2	1	2	3		2	2	3	2	3	2
89		5	5	0	1	26	22	23	23	2	2	2	2	2	NA	2		1	1	1	2	1	1	2	2	2	2		2	2	3	3	3	2
90		1	4	0	1	25	23	22	32	2	2	3	2	2	NA	2		1	1	2	1	1	1	2	2	2	2		2	3	1	3	3	2
91		3	5	0	1	24	22	24	24	2	2	3	2	2	NA	2		2	1	1	1	1	2	2	1	2	2		2	2	1	3	3	4
92		3	4	0	1	23	20	32	30	2	2	3	2	2	NA	2		1	1	2	2	1	1	2	2	2	2		2	2	3	3	3	4
93		4	5	0	1	22	23	23	23	2	1	3	2	2	NA	2		1	1	2	2	1	1	2	2	2	2		2	2	2	3	3	4
94		4	4	0	2	26	21	30	25	3	2	1	1	5	NA	2		1	1	1	2	1	1	2	1	2	2		2	1	2	3	3	4
95		4	5	0	1	25	23	30	22	1	1	3	2	2	NA	2		1	1	2	2	1	1	2	2	2	3		2	2	3	2	3	2
96		3	2	0	2	28	20	23	32	1	1	2	2	5	NA	2		1	2	1	1	1	2	2	2	2	3		2	2	2	3	3	2
97		3	3	0	1	25	20	25	30	3	2	1	2	1	NA	1		1	2	1	2	1	2	2	1	2	2		2	2	2	3	3	2
98		1	6	0	2	25	23	22	23	1	1	2	2	5	NA	1		2	1	1	2	1	2	2	2	2	2		2	2	3	3	3	3
99		3	5	0	1	23	21	33	24	3	2	1	2	2	NA	1		2	2	1	2	1	2	2	2	2	2		2	2	3	2	3	3
100		1	3	0	2	22	23	22	24	2	1	2	2	5	NA	1		1	1	1	2	1	2	1	2	2	1		2	2	2	3	3	3
101		2	6	0	1	20	21	30	32	2	2	2	1	4	NA	1		2	2	1	2	1	1	1	2	2	2		2	2	2	2	3	2
102		2	7	0	2	20	22	22	23	3	2	1	2	2	NA	1		1	1	2	2	1	1	1	1	2	2		2	2	3	3	3	4
103		2	3	0	1	19	22	32	23	2	2	3	2	3	NA	2		2	1	1	1	1	1	1	2	2	1		2	2	3	1	3	2
104		2	2	0	2	18	24	31	30	1	1	2	2	3	NA	2		1	1	1	2	1	2	2	2	2	2		2	2	2	1	1	3
105		2	6	0	1	21	20	22	23	2	2	3	1	3	NA	2		2	1	1	1	1	2	2	2	2	2		2	2	2	3	3	3
106		1	6	0	1	18	24	22	24	3	2	1	2	3	NA	2		1	1	1	2	1	2	2	2	2	1		2	2	2	2	2	2
107		1	6	0	2	20	21	24	23	2	1	1	2	2	NA	1		2	1	2	2	1	2	2	2	2	2		2	2	3	1	2	2
108		1	4	0	2	24	24	30	23	2	2	1	2	2	NA	1		2	1	1	1	1	2	2	2	2	2		2	2	2	2	2	2
109		1	7	0	2	20	24	22	22	2	1	3	2	2	NA	1		1	1	1	2	2	1	2	2	2	1		2	2	3	1	3	4
110		1	4	0	2	24	21	25	24	2	2	3	2	2	NA	1		2	1	1	2	2	2	2	2	2	2		2	2	2	2	3	3
111		1	7	0	1	25	24	22	25	3	1	1	2	2	NA	2		2	1	1	2	2	2	2	2	2	2		2	2	1	1	1	2
112		3	5	0	1	24	20	32	22	3	2	1	2	2	NA	2		1	1	2	2	1	2	1	2	1	2		2	2	3	2	3	2
113		1	4	0	1	25	20	22	25	1	1	3	2	2	NA	2		2	1	1	2	1	2	2	2	1	1		2	2	2	2	3	2
114		5	4	0	1	24	22	22	22	3	2	1	1	2	NA	2		1	2	1	1	1	2	2	2	2	2		2	3	1	2	3	2
115		5	5	0	1	21	23	25	33	1	1	2	2	2	NA	2		1	2	2	2	1	2	1	2	2	2		2	2	2	1	3	2
116		1	6	0	1	24	23	34	23	3	1	1	2	2	NA	2		2	1	1	2	1	1	1	2	2	2		2	2	1	2	3	2
117		5	6	0	1	20	22	32	22	3	1	1	2	2	NA	2		1	1	2	2	1	2	2	2	2	1		2	2	2	1	3	2
118		5	7	0	2	24	22	32	33	3	2	1	2	5	NA	1		2	1	1	2	2	2	2	2	2	2		2	2	1	2	1	3
119		1	9	0	1	20	21	34	22	3	2	1	2	3	NA	1		1	1	1	1	1	1	2	2	2	2		2	2	2	1	3	3
120		3	3	0	1	20	21	22	33	2	1	2	2	3	NA	1		1	2	2	2	2	1	2	2	2	2		2	2	1	2	3	3
121		2	7	0	1	24	20	32	22	2	2	3	2	2	NA	1		2	1	2	2	2	1	1	2	1	1		2	2	2	2	3	3
122		3	5	0	1	20	24	22	22	2	1	3	2	2	NA	1		1	1	1	2	1	2	1	2	2	3		2	2	1	2	3	3
123		3	5	0	1	25	24	32	30	2	1	3	2	2	NA	2		1	2	1	2	1	2	1	2	2	2		2	2	2	1	3	3
124		2	3	0	1	20	24	22	30	2	2	3	2	2	NA	1		2	1	1	1	1	2	1	2	2	1		2	2	1	2	3	2
125		1	1	0	2	20	21	27	22	1	1	2	2	2	NA	1		2	1	2	2	1	2	2	2	2	1		2	2	2	2	3	2
126		2	4	0	2	25	22	22	33	3	2	1	2	2	NA	1		2	2	1	2	1	2	2	2	2	1		2	2	1	2	3	2
127		1	4	0	1	24	20	30	23	1	1	2	2	2	NA	2		2	1	2	2	1	2	2	2	2	1		2	2	2	2	3	2
128		2	3	0	1	25	20	30	33	3	2	2	1	1	NA	2		1	2	2	2	1	2	2	2	2	1		2	2	2	3	3	3
129		1	3	0	1	24	23	22	23	3	1	1	2	1	NA	2		2	1	1	2	1	2	1	2	2	1		2	2	2	3	3	3
130		4	3	0	1	25	22	30	22	3	2	1	2	2	NA	2		1	1	1	2	1	2	1	2	2	1		2	2	2	2	3	3
131		5	5	0	1	24	23	33	33	3	1	1	2	2	NA	2		1	1	1	1	1	2	1	2	2	2		2	2	2	2	3	3
132		3	4	0	1	20	23	30	23	3	2	1	2	2	NA	2		2	2	1	2	1	2	2	2	2	3		2	2	2	2	3	3
133		1	5	0	1	20	20	33	30	3	2	1	2	2	NA	2		1	2	1	2	1	2	2	2	2	2		2	3	2	3	3	3
134		1	5	0	1	24	23	24	30	1	1	2	2	2	NA	2		2	1	1	2	1	1	2	2	2	2		2	2	1	2	3	3
135		5	6	0	1	24	21	22	33	1	2	3	2	1	NA	2		2	2	2	2	1	1	2	2	2	1		2	2	2	3	2	4
136		3	6	0	1	20	24	23	25	2	2	1	2	2	NA	2		1	1	1	2	1	1	2	2	2	1		2	2	2	2	2	3
137		4	3	0	1	24	21	22	22	2	1	2	2	2	NA	2		2	1	1	2	1	1	2	2	2	2		2	2	2	3	2	4
138		5	3	0	2	25	24	22	33	4	2	1	2	2	NA	2		1	1	1	1	1	1	2	2	2	3		2	2	1	2	2	3
139		3	2	0	2	20	22	22	23	3	1	1	2	2	NA	1		2	1	1	2	1	1	2	2	2	1		2	2	2	2	3	3
140		1	5	0	2	25	20	30	23	3	2	1	2	2	NA	2		2	1	1	2	1	1	2	2	2	1		2	2	2	2	3	4
141		2	4	0	2	24	20	23	22	3	1	1	2	2	NA	2		1	2	1	2	1	1	2	2	2	1		2	2	2	2	3	3
142		1	7	0	1	25	23	23	33	3	2	1	1	1	NA	2		1	2	1	2	1	1	2	2	2	2		2	2	2	2	3	3
143		2	5	0	1	24	23	22	25	1	1	2	2	2	NA	2		1	1	1	2	1	1	2	2	2	2		2	2	2	3	3	3
144		5	3	0	2	25	22	25	30	1	1	1	2	2	NA	1		1	2	1	2	1	2	1	2	2	2		2	2	2	3	3	3
145		2	8	0	2	24	24	33	22	3	1	2	2	1	NA	1		1	1	1	1	1	2	2	2	2	2		2	2	2	2	3	3
146		1	7	0	2	25	21	30	25	3	1	1	2	5	NA	2		1	1	1	2	1	2	2	2	2	2		2	2	2	2	3	3
147		2	5	0	2	20	23	22	33	3	2	1	2	2	NA	2		1	1	2	2	1	2	1	2	2	2		2	2	2	3	2	4
148		1	9	0	2	25	21	25	30	2	1	2	2	2	NA	2		1	1	1	2	1	2	2	2	2	2		2	2	2	3	2	3
149		3	5	0	2	25	21	30	33	2	1	1	2	2	NA	2		1	1	1	2	2	2	2	2	2	2		2	2	2	2	2	3
150		1	5	0	1	20	23	22	22	2	1	2	2	2	NA	2		2	1	1	1	1	2	1	2	2	2		2	2	2	2	2	4
							22.03	25.5467	25.62
																													292

## Sheet: Obese Gp
Ser	Group	Q1	Q2	Q3	Q4	Q5	Q6	Q7	Q8	Q9	Q10	Q11	Q12	Q13	Q14	Q15		Q16	Q17	Q18	Q19	Q20	Q21	Q22	Q23	Q24	Q25		Q26	Q27	Q28	Q29	Q30	Q31
1	A	1	4	2	2	23	30	24	30	1	2	1	2	2	1	2		1	1	1	2	1	1	2	1	4	1		1	1	1	1	1	4
2		2	3	2	2	21	31	26	33	1	1	2	2	2	1	2		1	1	2	2	1	1	1	1	2	1		2	2	1	3	3	4
3		3	4	2	2	23	30	27	33	1	1	2	2	2	2	2		1	1	1	1	1	1	1	1	2	1		2	1	2	3	2	3
4		3	4	1	2	23	30	28	29	2	1	2	2	2	2	2		1	1	1	1	1	1	1	1	2	1		1	1	1	3	3	4
5		4	3	2	2	21	28	23	25	2	1	2	2	2	2	2		1	1	1	1	2	1	2	1	2	1		1	2	1	2	2	4
6		4	4	2	1	20	29	29	32	1	1	1	2	3	3	2		1	1	1	1	1	2	1	1	4	1		2	1	1	1	2	4
7		1	3	1	1	24	32	29	35	3	1	2	2	2	2	2		1	1	1	1	1	2	1	1	3	1		1	2	1	2	2	3
8		5	3	1	1	21	32	29	35	1	1	2	2	2	1	2		1	1	1	1	1	2	1	1	2	1		1	1	2	2	3	4
9		5	4	1	1	20	33	22	23	2	1	2	2	2	3	2		1	1	2	1	2	1	1	1	2	1		2	2	1	2	3	4
10		3	4	2	1	24	29	29	32	1	2	1	2	3	2	2		1	1	2	1	1	1	1	1	2	1		1	2	1	2	3	4
11		3	4	2	1	24	27	22	26	2	1	2	2	2	2	2		1	1	1	1	1	1	1	1	3	1		1	1	1	3	3	4
12		4	4	2	1	26	29	23	27	1	2	2	2	2	1	2		1	1	2	1	1	1	1	1	4	1		2	2	1	3	4	3
13		3	4	2	1	20	30	28	31	1	2	2	2	2	2	2		1	1	1	1	1	2	1	1	2	1		1	2	2	3	2	4
14		4	4	2	1	22	28	23	27	1	1	3	2	2	1	2		1	1	2	1	1	2	1	1	2	1		1	1	1	2	2	3
15		4	4	2	1	24	27	29	30	1	1	1	1	2	2	2		1	1	1	1	1	2	1	1	2	1		2	1	1	2	2	4
16		5	3	2	1	21	27	24	27	3	1	2	2	2	3	1		1	1	2	1	1	1	2	1	3	1		1	1	1	2	2	3
17		4	4	2	1	23	30	26	31	1	1	2	2	5	2	2		1	1	1	1	1	1	1	1	2	1		1	1	2	4	2	4
18		3	4	2	1	24	30	26	30	1	2	3	2	2	1	2		1	1	1	1	1	2	1	1	2	1		2	1	1	2	3	4
19		3	4	2	2	23	32	25	32	1	2	1	2	2	2	2		1	1	2	1	1	2	1	1	3	1		2	1	1	3	4	4
20		1	4	2	2	23	32	24	30	3	1	3	2	2	2	2		1	1	1	1	1	1	1	1	3	1		1	2	1	1	3	4
21		4	4	2	2	21	31	24	27	1	2	2	2	2	3	2		1	1	1	1	1	1	1	1	2	1		2	1	1	3	4	3
22		2	4	2	2	19	29	29	27	1	2	2	1	1	2	2		1	1	1	2	1	1	1	1	2	1		2	1	2	3	3	2
23		2	4	2	1	22	27	26	28	2	2	2	2	2	2	2		1	1	1	1	1	1	1	1	2	1		2	1	1	2	3	4
24		2	4	2	1	23	26	25	28	1	1	1	2	2	3	2		1	1	1	1	1	1	1	1	2	1		1	1	1	2	3	4
25		2	4	2	1	20	31	26	24	2	1	3	2	2	2	2		1	1	1	1	1	1	1	1	3	1		2	1	1	3	4	4
26		1	4	2	1	20	30	26	27	2	2	2	2	2	2	2		1	1	1	1	1	1	1	1	2	1		2	2	2	2	3	4
27		1	4	2	1	24	30	27	25	2	2	2	2	2	2	2		1	1	2	1	1	1	1	1	3	1		2	2	1	2	3	4
28		1	4	2	1	16	28	23	25	2	2	4	2	2	2	2		1	1	2	1	1	1	1	1	2	1		1	1	1	3	3	4
29		5	4	2	1	21	29	28	25	2	2	1	2	2	2	2		1	1	1	1	1	1	1	1	2	1		2	1	1	3	3	4
30		4	4	1	1	21	31	26	26	2	1	2	2	2	2	2		1	2	1	2	1	2	1	1	3	1		2	1	2	3	4	4
31		3	4	2	1	20	32	22	25	1	2	2	2	3	2	2		1	1	2	1	1	1	1	1	3	1		2	1	1	2	4	4
32		5	4	2	1	22	33	24	25	4	2	2	2	2	2	2		1	1	2	1	1	1	1	1	3	1		1	1	1	2	3	3
33		4	4	2	1	19	31	22	25	1	1	2	2	2	2	2		1	1	1	1	1	1	1	1	3	1		3	1	2	3	3	2
34		1	4	1	1	20	32	26	28	3	2	1	2	3	2	2		1	1	1	1	1	2	1	1	3	1		2	2	1	3	3	4
35		2	4	1	1	22	28	22	26	1	1	2	2	3	2	2		1	1	2	1	1	1	1	1	2	1		2	2	2	4	3	4
36		1	5	1	1	18	28	22	25	1	2	2	2	2	2	2		1	1	1	1	1	1	1	1	2	1		2	2	2	4	3	3
37		1	5	1	1	19	29	25	24	1	2	2	2	2	2	1		1	1	2	1	1	1	2	1	3	1		1	1	1	2	3	2
38		2	4	2	1	21	28	32	34	1	2	3	2	2	2	2		1	1	1	1	1	1	1	1	3	1		2	1	2	2	3	4
39		2	5	1	1	25	28	31	34	1	1	1	2	2	2	1		1	1	2	1	1	1	2	1	3	1		2	1	1	3	3	4
40		2	4	2	1	22	27	28	31	1	2	3	2	3	2	2		1	1	2	1	1	1	1	1	3	1		2	1	2	2	3	4
41		2	4	2	1	23	30	24	23	1	1	2	2	2	3	2		1	1	1	1	1	1	1	1	2	1		1	2	1	1	3	4
42		1	4	2	1	21	29	25	25	1	2	2	2	2	2	2		1	1	1	1	1	1	1	1	2	1		2	2	1	2	3	2
43		2	4	2	1	19	28	31	24	2	2	2	2	2	2	2		1	1	2	1	1	1	1	1	3	1		2	2	2	3	2	3
44		1	5	2	1	24	27	26	28	1	1	1	2	2	2	2		1	1	1	1	1	1	1	1	4	1		1	1	1	3	1	4
45		1	5	2	1	20	29	31	29	4	2	3	2	2	2	2		1	1	2	1	1	1	1	1	2	1		2	1	1	3	1	4
46		1	4	1	1	21	28	28	32	3	2	1	2	2	2	2		1	1	1	1	1	1	1	1	2	1		2	1	1	2	3	4
47		1	4	2	1	23	27	23	24	2	1	1	2	2	2	2		1	1	1	1	1	1	1	1	2	1		1	1	1	3	3	2
48		1	5	2	1	21	31	24	28	2	1	1	2	2	2	2		1	1	2	1	1	1	1	1	2	1		2	1	1	2	4	3
49		1	4	1	1	17	33	24	24	2	1	1	2	2	2	2		1	2	2	1	1	1	1	2	4	1		2	2	1	2	4	3
50		1	6	1	1	18	32	22	24	1	2	3	2	2	2	2		1	1	1	1	1	1	1	1	2	1		1	2	1	4	4	4
51		1	6	2	2	21	27	27	33	3	2	3	2	2	2	2		1	1	2	1	1	1	1	1	2	1		2	1	1	3	3	3
52		3	5	2	1	22	28	24	27	3	1	3	2	2	2	2		1	1	2	1	1	2	1	1	2	1		2	1	1	2	3	4
53		4	3	1	1	22	29	27	32	1	2	3	2	2	3	2		1	1	2	1	1	1	1	1	2	1		1	1	2	2	3	4
54		4	5	2	1	22	29	27	30	2	2	4	2	2	2	2		1	1	1	1	1	1	1	1	2	1		2	1	1	2	3	4
55		4	4	2	1	24	28	23	29	4	1	2	2	2	2	2		1	1	2	1	1	1	1	2	4	1		2	2	1	1	3	4
56		4	4	2	2	20	31	25	28	1	2	2	2	5	2	2		1	1	2	1	1	1	1	1	2	1		1	1	1	2	3	4
57		4	4	2	1	19	30	27	31	2	1	2	2	2	1	2		1	1	1	1	1	2	1	1	2	1		2	1	2	2	3	4
58		5	4	2	2	20	29	26	30	2	2	2	2	2	2	2		1	1	2	1	1	1	1	1	2	1		1	1	1	2	4	4
59		1	4	2	1	21	30	25	29	1	2	2	2	2	2	1		1	1	2	1	1	2	1	2	2	1		1	1	1	3	2	4
60		3	4	2	1	24	30	22	29	2	2	2	2	2	2	1		1	1	1	1	1	1	1	1	2	1		1	1	1	3	2	4
61		2	4	2	2	20	30	27	28	1	2	2	2	2	3	2		1	1	2	1	1	1	1	1	4	1		1	1	1	3	2	4
62		3	4	2	2	22	32	32	27	2	2	2	2	2	2	2		1	1	1	1	1	1	1	1	3	1		1	1	1	2	2	4
63		1	3	2	2	21	29	21	28	2	2	3	2	2	2	1		1	1	1	2	1	1	1	1	2	3		1	1	2	2	2	4
64		3	6	2	2	18	28	24	26	1	1	2	2	2	2	1		1	1	2	1	1	1	1	1	2	1		1	1	1	2	3	4
65		4	4	2	2	21	27	31	32	1	2	2	2	2	2	2		1	1	2	2	1	1	1	1	3	1		2	2	1	2	4	3
66		4	5	2	2	18	31	27	29	1	2	2	2	2	2	1		1	1	1	1	1	1	1	1	2	1		2	2	1	2	3	3
67		5	5	2	2	19	26	28	32	1	1	2	2	2	2	2		1	1	2	1	1	1	1	1	3	1		1	2	1	2	3	4
68		3	6	1	2	22	32	28	28	1	2	2	2	2	2	1		1	1	1	1	1	1	1	1	4	1		1	2	2	2	3	4
69		2	5	1	2	21	33	28	34	1	1	2	2	5	2	2		1	1	2	2	1	1	1	1	2	1		1	1	1	2	2	3
70		3	5	1	2	19	28	30	28	2	2	2	2	2	2	2		1	2	1	1	1	1	1	1	2	1		1	1	1	1	2	3
71		2	4	1	2	21	27	23	27	3	2	3	2	2	2	2		1	1	2	1	1	1	1	1	2	1		2	2	1	2	2	4
72		1	5	2	2	21	28	32	27	4	2	3	2	2	2	2		1	1	2	1	1	1	1	1	2	1		2	2	1	2	2	4
73		2	6	1	2	21	29	26	24	2	2	3	2	2	2	1		1	1	1	1	1	1	2	1	2	1		1	2	1	3	2	4
74		2	5	2	2	17	29	24	22	1	2	3	1	2	2	1		1	1	1	1	1	1	1	1	3	1		1	2	1	2	4	4
75		5	6	1	2	22	28	28	29	1	1	3	2	4	1	1		1	1	1	1	1	1	1	1	3	1		1	2	1	2	3	4
76		3	3	2	2	21	31	32	35	1	1	2	2	2	2	1		1	1	2	2	1	2	1	1	3	1		1	1	1	3	4	4
77		1	5	2	1	21	33	26	25	1	1	2	2	2	1	1		1	1	1	1	1	1	1	1	2	1		1	2	2	3	2	4
78		2	4	1	2	21	32	24	28	1	2	2	2	2	2	1		1	1	2	1	1	1	1	1	3	1		2	2	1	3	2	4
79		5	3	2	2	23	28	26	24	2	2	3	2	2	2	1		1	1	2	2	1	2	1	1	3	1		3	2	1	2	2	4
80		2	4	2	2	24	30	25	25	4	2	2	2	2	2	2		1	1	2	1	1	2	1	1	2	1		1	2	1	2	3	4
81		1	5	2	2	24	28	25	32	4	2	2	2	2	2	2		1	1	1	1	1	2	2	1	2	1		3	2	1	1	3	4
82		2	6	1	1	23	29	26	26	2	2	2	1	2	3	1		1	1	1	1	1	1	2	1	3	1		1	2	1	4	3	4
83		3	4	2	2	20	33	25	29	2	2	2	2	3	2	1		1	1	1	1	1	2	1	1	3	1		1	2	1	3	4	4
84		3	4	2	1	22	32	25	24	2	2	2	2	2	2	2		1	1	2	1	1	1	1	1	2	1		1	2	1	2	4	4
85		3	4	1	1	19	31	23	28	2	2	3	2	2	2	1		1	1	1	2	1	2	1	1	3	1		1	2	1	2	2	4
86		1	5	2	2	25	29	25	32	2	2	3	2	3	2	1		1	1	2	1	1	2	2	1	3	1		1	2	1	3	2	4
87		1	3	2	2	22	26	32	33	2	2	3	2	2	2	1		1	1	1	1	1	2	1	1	2	1		1	2	1	3	2	4
88		5	4	1	1	19	25	25	33	2	2	3	2	2	2	2		1	1	2	1	1	1	1	1	2	1		1	2	1	2	4	4
89		5	5	1	2	23	25	28	31	1	2	3	2	2	1	2		1	1	1	2	1	2	1	1	3	1		1	2	1	4	2	4
90		1	5	1	2	21	33	26	32	1	2	3	2	4	3	2		1	1	2	1	1	2	2	1	2	1		1	2	1	1	2	4
							29.4556	26.0333	28.3778
					90

## Sheet: Scoring criteria
	Group	Normal weight	Obese/overweight
Q1	Name of the area to which your family belongs:	1= Central	2 =North	3= South	4 = East	5 = West
Q2	Total no of children:	Self reported
Q3	No of overweight children in family	1 = half of total children or less	2 = more than half of total children
Q4	Gender	1 = M	2 = F
Q5	Age of the overweight (1-90) /non overweight child(1-150)	Self reported
Q6	Childs BMI	1=Underweight	2=Normal	3 = Overweight	4 = Obese
Q7	Fathers BMI:	1=Underweight	2=Normal	3 = Overweight	4 = Obese
Q8	Mothers BMI:	1=Underweight	2=Normal	3 = Overweight	4 = Obese
Q9	Educational status: Father :	1=Illiterate	2= Primary school	3= Secondary school	4= Graduate
Q10	Educational status: Mother:	1=Illiterate	2= Primary school	3= Secondary school	4= Graduate
Q11	Occupation: Father:	1=Service	2= Agriculture	3= Business	4=Unemployed	5= Others
Q12	Occupation: Mother:	1=Service	2=Housewife
Q13	Children hobby	1= Gardening	2= Television	3= Internet	4= Video games	5= Cooking
Q14	When has the concerned child weight increased most?	1= Primary school	2= Secondary school	3= College
Q15	Do you and your family have health insurance:	1= Yes	2 = No
Q16	How long did you breast feed the child in question?	1 <12 months	2 > 12 months
Q17	At what age did you introduce supplemental milk formula	1 <12 months	2 > 12 months
Q18	Fathers age at the time of child's birth:	1 ≤ 30 years	2 ≥ 31 years
Q19	Mothers age at the time of child's birth:	1 ≤ 20 years	2 ≥ 21 years
Q20	Smoking by father	1= Yes	2 = No
Q21	Smoking by mother	1= Yes	2 = No
Q22	Consanguineous marriage	1= Yes	2 = No
Q23	Sleeping hours of the obese child	1 ≤ 8 hours	2 ≥ 8 hours
Q24	Your opinion about your child's weight:	1= Underweight	2= normal	3= overweight	4= very overweight
Q25	Number of hours childhood activity per week	1=(<5hr/wk)	2=(6-9hrs/ wk)	3= >10hrs/wk
Q26	Physical activity of father (per week)	1= none	2 ≤ 8 hours /week	3 > 9 hours per week
Q27	Physical activity of mother (per week)	1= none	2 ≤ 8 hours /week	3 > 9 hours per week
Q28	Physical activity of child (per week)	1= none	2 ≤ 8 hours /week	3 > 9 hours per week
Q29	Screen time of father (hours per day)	1 ≤ 3 hrs/day	2=3 to 6 hours/ day	3= 7 to 9 hours /day	4 > 9hours / day
Q30	Screen time of mother (per week)	1 ≤ 3 hrs/day	2=3 to 6 hours/ day	3= 7 to 9 hours /day	4 > 9hours / day
Q31	Screen time of child (per week)	1 ≤ 3 hrs/day	2=3 to 6 hours/ day	3= 7 to 9 hours /day	4 > 9hours / day
